# Supplementary material for: Genetic Diversity of Dengue Virus in Clinical Specimens from Bangkok, Thailand, during 2018–2020: Co-Circulation of All Four Serotypes with Multiple Genotypes and/or Clades
Source: Trop Med Infect Dis. 2021 Sep 4;6(3):162. doi: 10.3390/tropicalmed6030162 (PMC8482112; doi:10.3390/tropicalmed6030162)
Supplement: Supplementary file 1 [file tropicalmed-06-00162-s001.zip]

Archive with 1 entries (1 files):
- tropicalmed-1360157-supplementary.pdf
